# Supplementary material for: AUTS2 Syndrome: Molecular Mechanisms and Model Systems
Source: Front Mol Neurosci. 2022 Mar 31;15:858582. doi: 10.3389/fnmol.2022.858582 (PMC9008325; doi:10.3389/fnmol.2022.858582)
Supplement: Supplementary Table 1 — AUTS2 cDNA and protein features. Human AUTS2 cDNA (CCDS5539.1) and AUTS2 protein (NP_056385.1) features. [file Table_1.XLSX]

## Sheet: contents
Sheet name	Description	Identifier	Notes
AUTS2-FL cDNA	Exons and encoded aa in AUTS2-FL	CCDS5539.1	blue text indicates non-integer aa (D) or aa encoded across splice junction (E); red text indicates data from Sultana et al. (2002) that was mistaken; green text indicates corrected data
AUTS2-C cDNA	Exons and encoded aa in AUTS2-C (from Sultana et al. 2002)		blue text indicates non-integer aa (D) or aa encoded across splice junction (E); red text indicates data from Sultana et al. (2002) that was mistaken; green text indicates corrected data
AUTS2-FL feat	Positions of AUTS2-FL protein features	NP_056385.1	Features listed from multiple previous papers and algorithms
AUTS2-FL FASTA	Amino acid sequence of AUTS2-FL	NP_056385.1	FASTA format, suitable for protein analysis software
AUTS2-FL FASTA	Amino acid sequence of AUTS2-C		FASTA format, suitable for protein analysis software

## Sheet: AUTS2-FL cDNA
Exon	Sultana	cDNA (nt)	cDNA (pos)	protein (aa)	protein (pos)	Fig. 1
1	630	309	1-309	103	1-103
2	213	213	310-522	71	104-174
3	102	102	523-624	34	175-208
4	36	36	625-660	12	209-220
5	30	30	661-690	10	221-230
6	52	52	691-742	17.1	231-247.1	ExB1
7	472	472	743-1214	157.1	248.1-404.2	ExB1
8	254	254	1215-1468	84.2	405.2-489.1	ExB1
9	221	221	1469-1689	73.2	490.1-563	ExB1
10	45	45	1690-1734	15	564-578
11	95	96	1735-1830	32	578-610
12	72	72	1831-1902	24	611-634
13	30	30	1903-1932	10	635-644
14	72	72	1933-2004	24	645-668
15	140	142	2005-2146	47.1	669-715.1	ExB2
16	78	78	2147-2224	26	716.1-741.1	ExB2
17	84	84	2225-2308	28	742.1-769.1	ExB2
18	223	223	2308-2531	74.1	770.1-843.2	ExB2
19	3122	1246	2532-3777	415.1	844.2-1259	ExB2
total	5971	3777		1259

## Sheet: AUTS2-C cDNA
Exon	Sultana	cDNA (nt)	cDNA (pos in FL)	cDNA (pos in C-term)	protein (aa)	protein (pos in FL)	protein (pos in C-term)
9 (C)		45	1666-1689+21	1-45	15	556-563+7	1-15
10	45	45	1690-1734	46-90	15	564-578	16-30
11	95	96	1735-1830	91-186	32	578-610	31-62
12	72	72	1831-1902	187-258	24	611-634	63-86
13	30	30	1903-1932	259-288	10	635-644	87-96
14	72	72	1933-2004	289-360	24	645-668	97-120
15	140	142	2005-2146	361-502	47.1	669-715.1	121-167.1
16	78	78	2147-2224	503-580	26	716.1-741.1	168.1-193.1
17	84	84	2225-2308	581-664	28	742.1-769.1	194.1-221.1
18	223	223	2308-2531	665-887	74.1	770.1-843.2	222.1-295.2
19	3122	1246	2532-3777	888-2133	415.1	844.2-1259	296.2-711
total	3961	2133			711

## Sheet: AUTS2-FL feat
position (aa)	length	feature	score	notes	source/reference	Fig. 1
1-87	87	disordered region		IDR	UniProt/mobidb-lite	IDR1
7-17	11	NLS-mono	8.5	cNLS score ≥8 exclusively nuclear	cNLS mapper	N1
9-18	10	NLS-mono	7	NLS	cNLS mapper
11-15	5	NLS		overall NucPred score 1.00	NucPred
11-27	17	NLS		NLS	Sellers et al. (2021)
70-79	10	NLS		NLS	Sellers et al. (2021)
71-116	46	AFsh		AUTS2/FBRSL1 short homology	Expasy Sim	AFsh
72-82	11	NLS-mono	13	cNLS score ≥8 exclusively nuclear	cNLS mapper	N2
73-78	6	NLS		overall NucPred score 1.00	NucPred
104-232	129	PD718837	e-66	GO(F) #1=p(A) RBP; also in FBRSL1	ProDom	PD718837
108-285	178	disordered region		IDR	UniProt/mobidb-lite	IDR2
120-129	10	NLS-mono	6	NLS	cNLS mapper
117-143	27	NLS-bi	9.6	cNLS score ≥8 exclusively nuclear	cNLS mapper	N3
288-471	184	PRR1		proline-rich region 1 (27.7% Pro)	Sultana et al. (2002)	PRR1
299-470	172	disordered region		IDR	UniProt/mobidb-lite	IDR3
326-453	128	Dwarfin/pfam00968		homology to Dwarfin 117-241/Smad4; not confirmed (Sellers et al., 2021)	Sultana et al. (2002)
383-410	28	SRR		serine-rich region (50.0% Ser)	Sellers et al. (2021)	SRR
516-519	4	PY motif		PPPY in AUTS2 (PY can be PPxY, LPxY)	Sultana et al. (2002)	PY motif
525-542	18	hexanucleotide repeat		HX repeat (HQ/HT; catcag/caccag/cacacx)	Sultana et al. (2002)	HX
525-548	24	HRR1		histidine-rich region 1 (41.7% His)	Expasy ScanProsite	HRR1
545-641	97	PRR2		proline-rich region 2 (24.7% Pro)	Sultana et al. (2002)	PRR2
564-651	88	PDD2I4V2	e-24	GO(F) #1=GF activ,#2=p(A) RBP	ProDom	PDD2I4V2
580-665	86	CG9056 homology		CG9056 = tay; ["CG0956" in Sultana et al. (2002)]	Sultana et al. (2002)
626-667	42	PD846004	e-12	GO(F) #1=p(A)RBP; also in FBRSL1	ProDom	PD846004
645-799	155	FLJ11618 homology		FLJ11618 = FBRSL1	Sultana et al. (2002)
645-857	213	AUTS2 domain	5.08e-90	pfam15336	NCBI CD-Search
645-844	200	AUTS2 domain		direct comparison AUTS2 and FBRSL1	Expasy Sim	AUTS2 domain
686-799	114	PD360677	e-53	GO(F) #1=GF activ,#2=p(A) RBP; also in FBRSL1	ProDom	PD360677
771-1027	257	disordered region		IDR	UniProt/mobidb-lite	IDR4
812-991	180	RERE repeat		alternating + (R/K) and – (E/D) charged residues	Sellers et al. (2021)
862-1002	141	PDC8X5A6	e-62	GO(F) #1 = p(A) RBP	ProDom	PDC8X5A6
880-920	41	TOP1 homology		not confirmed (Sellers et al., 2021)	Sultana et al. (2002)
1022-1258	237	PD718162	e-134	GO(F) #1=p(A) RBP	Prodom	PD718162
1119-1146	28	disordered region		IDR	UniProt/mobidb-lite	IDR5
1122-1181	60	HRR2		histidine-rich region 2 (28.3% His)	Expasy ScanProsite	HRR2
1126-1133	8	trinucleotide repeat		His repeat (cat/cac) (100% His)	Sultana et al. (2002)	H8
1217-1259	43	disordered region		IDR	UniProt/mobidb-lite	IDR6

## Sheet: AUTS2-FL FASTA
MDGPTRGHGLRKKRRSRSQRDRERRSRGGLGAGAAGGGGAGRTRALSLASSSGSDKEDNG KPPSSAPSRPRPPRRKRRESTSAEEDIIDGFAMTSFVTFEALEKDVALKPQERVEKRQTP LTKKKREALTNGLSFHSKKSRLSHPHHYSSDRENDRNLCQHLGKRKKMPKALRQLKPGQN SCRDSDSESASGESKGFHRSSSRERLSDSSAPSSLGTGYFCDSDSDQEEKASDASSEKLF NTVIVNKDPELGVGTLPEHDSQDAGPIVPKISGLERSQEKSQDCCKEPIFEPVVLKDPCP QVAQPIPQPQTEPQLRAPSPDPDLVQRTEAPPQPPPLSTQPPQGPPEAQLQPAPQPQVQR PPRPQSPTQLLHQNLPPVQAHPSAQSLSQPLSA…

## Sheet: AUTS2-C FASTA
MPTPAPPMVRTPGRNFDKYPTKVDPFYRHSLFHSYPPAVSGIPPMIPPTGPFGSLQGAFQ PKTSNPIDVAARPGTVPHTLLQKDPRLTDPFRPMLRKPGKWCAMHVHIAWQIYHHQQKVK KQMQSDPHKLDFGLKPEFLSRPPGPSLFGAIHHPHDLARPSTLFSAAGAAHPTGTPFGPP PHHSNFLNPAAHLEPFNRPSTFTGLAAVGGNAFGGLGNPSVTPNSMFGHKDGPSVQNFSN PHEPWNRLHRTPPSFPTPPPWLKPGELERSASAAAHDRDRDVDKRDSSVSKDDKERESVE KRHSSHPSPAPVLPVNALGHTRSSTEQIRAHLNTEAREKDKPKERERDHSESRKDLAADE HKAKEGHLPEKDGHGHEGRAAGEEAKQLARVPS…
