# Supplementary material for: AUTS2 Syndrome: Molecular Mechanisms and Model Systems
Source: Front Mol Neurosci. 2022 Mar 31;15:858582. doi: 10.3389/fnmol.2022.858582 (PMC9008325; doi:10.3389/fnmol.2022.858582)
Supplement: Supplementary Table 2 — FBRSL1 cDNA and protein features. Human FBRSL1 cDNA (CCDS45010.1) and FBRSL1 protein (NP_001136113.1) features. [file Table_2.XLSX]

## Sheet: contents
Sheet name	Description	Identifier	Notes
FBRSL1 cDNA	Exons and encoded aa in FBRSL1	CCDS45010.1	blue text indicates non-integer aa (D) or aa encoded across splice junction (E)
FBRSL1 feat	Positions of FBRSL1 protein features	NP_001136113.1
FBRSL1 FASTA	Amino acid sequence of FBRSL1	NP_001136113.1	FASTA format, suitable for protein analysis software

## Sheet: FBRSL1 cDNA
Exon	cDNA (nt)	cDNA (pos)	protein (aa)	protein (pos)	Suppl. Fig. S1
1	291	1-291	97	1-97
2	198	292-489	66	98-163
3	90	490-579	30	164-193
4	36	580-615	12	194-205
5	30	616-645	10	206--215
6	46	646-691	15.1	216-230.1	ExB1
7	316	692-1007	105.1	231.1-335.2	ExB1
8	206	1008-1213	68.2	336.2-404.1	ExB1
9	218	1214-1431	72.2	405.1-477	ExB1
10	57	1432-1488	19	478-496
11	96	1489-1584	32	497-528
12	246	1585-1830	82	529-610
13	133	1831-1963	44.1	611-654.1	ExB2
14	78	1964-2041	26	655.1-680.1	ExB2
15	84	2042-2125	28	681.1-708.1	ExB2
16	205	2126-2330	68.1	709.1-776.2	ExB2
17	805	2331-3135	268.1	777.2-1045	ExB2
total	3135		1045

## Sheet: FBRSL1 feat
position (aa)	length	feature	score	notes	source/reference	Supp. Fig. S1
1-86	86	IDR1		intrinsically disordered region	UniProt/MobiDBLite	IDR1
6-72	67	ARR	10.014	arginine-rich region (29.9% Arg)	Expasy ScanProsite	RRR
65-110	46	AFsh		AUTS2/FBRSL1 short homology	Expasy Sim	AFsh
98-211	114	PD718837	2e-59	GO(F) #1=p(A) RBP; also in AUTS2	ProDom	PD718837
99-315	217	IDR2		intrinsically disordered region	UniProt/MobiDBLite	IDR2
113-122	6	NLS-mono	6	NucPred score = 0.71	cNLS mapper	NLS
213-380	168	PDB63558	2e-62	GO(F) #1=VGCC activ,#2=scaffold binding protein	ProDom	PDB63558
263-517	255	PRR1	12.879	proline-rich region 1 (21.2% Pro)	Expasy ScanProsite	PRR1
440-458	19	HRR	11.809	histidine-rich region (52.6% His)	Expasy ScanProsite
440-459	20	HX repeat		HX repeat (HQ/HT)	direct read	HRR/HX
443-462	20	IDR3		intrinsically disordered region	UniProt/MobiDBLite	IDR3
532-585	54	PDD9C7J7	8e-27	GO(F) #1= n.a.	ProDom	PDD9C7J7
586-609	24	PD846004	1e-08	GO(F) #1=p(A)RBP; also in AUTS2	ProDom	PD846004
587-784	198	Auts2 domain		direct comparison AUTS2 and FBRSL1	Expasy Sim	AUTS2 domain
587-791	205	Auts2 domain	3.95e-79	pfam15336	NCBI CD-Search
611-776	166	PD360677	5e-95	GO(F) #1=GF activ,#2=p(A) RBP; also in AUTS2	ProDom	PD360677
719-753	35	IDR4		intrinsically disordered region	UniProt/MobiDBLite	IDR4
778-855	78	PDA9G469	2e-38	GO(F) #1=p(A) RBP	ProDom	PDA9G469
809-880	72	IDR5		intrinsically disordered region	UniProt/MobiDBLite	IDR5
869-1040	172	PRR2	10.632	proline-rich region 2 (22.1% Pro)	Expasy ScanProsite	PRR2
910-961	52	IDR6		intrinsically disordered region	UniProt/MobiDBLite	IDR6
991-1045	55	IDR7		intrinsically disordered region	UniProt/MobiDBLite	IDR7

## Sheet: FBRSL1 FASTA
MEAKVRPSRRSRAQRDRGRRREAARDARAQSPSSGDEPEPSPGKENAGLRGAPPRGAAPA PRTARPPRRRRRESSSQEEEVIDGFAIASFSTLEALEKDMALKPHERKEKWERRLIKKPR ESETCPPAEPSENRRPLEAGSPGQDLEPACDGARKVPLQPSKQMKVTVSKGGDRDSDDDS VLEATSSRDPLSDSSAHAVSGRGYSCDSESGPDDKASVGSEKLFAPGTDKGPALEKSEAK AGPVPKVSGLERSRELSAESFLPTASPAPHAAPCPGPPPGSRANPLVKKEPPAPHRHTPQ PPPPQPRGLLPTHVPASLGAFAGHSQAAANGLHGLSRSSSAPLGLGKHVSLSPHGPGPHL STSHLALRSQAQHQLHAAMFAAPPTLPPPPALP…
