# Supplementary material for: AUTS2 Syndrome: Molecular Mechanisms and Model Systems
Source: Front Mol Neurosci. 2022 Mar 31;15:858582. doi: 10.3389/fnmol.2022.858582 (PMC9008325; doi:10.3389/fnmol.2022.858582)
Supplement: Supplementary Table 3 — Comparison of AUTS2 and FBRSL1 cDNA and protein features. Exon homologies, amino acid sequence homologies, and contents of IDRs and LCSs. [file Table_3.XLSX]

## Sheet: contents
Sheet name	Description	Notes
A2F1 cDNA	Alignment of exons between AUTS2 and FBRSL1	Exons 12 & 13 of AUTS2 not found in FBRSL1
A2F1 protein	Protein homology between AUTS2 and FBRSL1
IDR LCS	IDRs and LCSs in AUTS2 and FBRSL1

## Sheet: A2F1 cDNA
AUTS2						FBRSL1
Exon	cDNA (nt)	cDNA (pos)	protein (aa)	protein (pos)		Exon	cDNA (nt)	cDNA (pos)	protein (aa)	protein (pos)
1	309	1-309	103	1-103		1	291	1-291	97	1-97
2	213	310-522	71	104-174		2	198	292-489	66	98-163
3	102	523-624	34	175-208		3	90	490-579	30	164-193
4	36	625-660	12	209-220		4	36	580-615	12	194-205
5	30	661-690	10	221-230		5	30	616-645	10	206--215
6	52	691-742	17.1	231-247.1	ExB1	6	46	646-691	15.1	216-230.1	ExB1
7	472	743-1214	157.1	248.1-404.2	ExB1	7	316	692-1007	105.1	231.1-335.2	ExB1
8	254	1215-1468	84.2	405.2-489.1	ExB1	8	206	1008-1213	68.2	336.2-404.1	ExB1
9	221	1469-1689	73.2	490.1-563	ExB1	9	218	1214-1431	72.2	405.1-477	ExB1
10	45	1690-1734	15	564-578		10	57	1432-1488	19	478-496
11	96	1735-1830	32	578-610		11	96	1489-1584	32	497-528
12	72	1831-1902	24	611-634
13	30	1903-1932	10	635-644
14	72	1933-2004	24	645-668		12	246	1585-1830	82	529-610
15	142	2005-2146	47.1	669-715.1	ExB2	13	133	1831-1963	44.1	611-654.1	ExB2
16	78	2147-2224	26	716.1-741.1	ExB2	14	78	1964-2041	26	655.1-680.1	ExB2
17	84	2225-2308	28	742.1-769.1	ExB2	15	84	2042-2125	28	681.1-708.1	ExB2
18	223	2308-2531	74.1	770.1-843.2	ExB2	16	205	2126-2330	68.1	709.1-776.2	ExB2
19	1246	2532-3777	415.1	844.2-1259	ExB2	17	805	2331-3135	268.1	777.2-1045	ExB2
total	3777		1259			total	3135		1045

## Sheet: A2F1 prot
Feature	aa AUTS2	aa FBRSL1	Overlap aa	Gap Freq	Identity	Notes
Full-length	1-1259	1-1045	948	0.127	0.388
AFsh	71-116	65-110	46	0	0.739
ExB1	248-490	231-405			<30%	gaps, repeats
ExB2	716-844	655-777	120	0.008	0.5
AUTS2 dom	645-844	587-784	201	0.02	0.517

## Sheet: IDR LCS
AUTS2	aa	length	non-overlap		FBRSL1	aa	length	non-overlap
IDR1	1-87	87	87		IDR1	1-86	86	86
IDR2	108-285	178	178		IDR2	99-315	217	217
IDR3	299-470	172	172		IDR3	443-462	20	20
IDR4	771-1027	257	257		IDR4	719-753	35	35
IDR5	1119-1146	28	28		IDR5	809-880	72	72
IDR6	1217-1259	43	43		IDR6	910-961	52	52
		total disord	765		IDR7	991-1045	55	55
		frac disord	0.608				total disord	537
							frac disord	0.514
PRR1	288-471	184	184
SRR	(383-410)	28	0		RRR	6-72	67	67
HRR1	525-548	24	24		PRR1	263-517	255	255
HRR2	1122-1181	60	60		PRR2	869-1040	172	172
PRR2	545-646	102	98		HRR	440-458	19	0
		total LC	366				total LC	494
		frac LC	0.291				frac LC	0.473
feature	aa	length	non-overlap		feature	aa	length	non-overlap
IDR1	1-87	87	87		IDR1	1-86	86	86
IDR2	108-285	178	178		IDR2	99-315	217	217
IDR3	299-470	172	172		IDR3	443-462	20	20
IDR4	771-1027	257	257		IDR4	719-753	35	35
IDR5	1119-1146	28	28		IDR5	809-880	72	72
IDR6	1217-1259	43	43		IDR6	910-961	52	52
PRR1	288-471	184	12		IDR7	991-1045	55	55
SRR	(383-410)	28	0		RRR	6-72	67	0
HRR1	525-548	24	24		PRR1	263-517	255	182
HRR2	1122-1181	60	35		PRR2	869-1040	172	58
PRR2	545-646	102	98		HRR	440-458	19	0
		total ID/LC	934				total ID/LC	777
		frad ID/LC	0.742				frad ID/LC	0.744
